# Supplementary material for: Post-Vaccination Sero-Monitoring of Peste des Petits Ruminants in Sheep and Goats in Karnataka: Progress towards PPR Eradication in India
Source: Viruses. 2024 Feb 22;16(3):333. doi: 10.3390/v16030333 (PMC10974862; doi:10.3390/v16030333)
Supplement: Supplementary file 1 [file viruses-16-00333-s001.zip]

Archive with 1 entries (1 files):
- viruses-2835843-supplementary.pdf
